# Supplementary material for: Increased Availability of Selective Trace Elements Enhanced Anaerobic Benzoate Oxidation in Geotalea daltonii
Source: Microorganisms. 2026 Mar 29;14(4):776. doi: 10.3390/microorganisms14040776 (PMC13119186; doi:10.3390/microorganisms14040776)
Supplement: Supplementary file 1 [file microorganisms-14-00776-s001.zip]

Archive with 1 entries (1 files):
- microorganisms-4204473-supplementary.pdf
